# Supplementary material for: Application of Nitrogen and Carbon Stable Isotopes (δ15N and δ13C) to Quantify Food Chain Length and Trophic Structure
Source: PLoS One. 2014 Mar 27;9(3):e93281. doi: 10.1371/journal.pone.0093281 (PMC3968125; doi:10.1371/journal.pone.0093281)
Supplement: Dataset S1 — δ15N and δ13C values for all plant and invertebrates samples for all four food chains used in this research. All invertebrate samples underwent lipid extraction prior to stable isotope analysis and thus δ15N and δ13C values given are post lipid extraction. (XLSX) [file pone.0093281.s001.xlsx]

## Sheet: Sheet1
Replicate	Food.Chain	Species	Tissue	Lipid.Extracted	C	N
1	Wheat	Plant	Leaf	No	-30.085	-3.46587
2	Wheat	Plant	Leaf	No	-31.7167	-2.6804
3	Wheat	Plant	Leaf	No	-30.0685	3.41673
4	Wheat	Plant	Leaf	No	-30.9275	1.2669
5	Wheat	Plant	Leaf	No	-30.9616	6.19902
6	Wheat	Plant	Leaf	No	-32.1885	-3.53375
7	Wheat	Plant	Leaf	No	-32.0185	-1.90351
8	Wheat	Plant	Leaf	No	-30.9968	0.772231
9	Wheat	Plant	Leaf	No	-30.8072	0.224257
10	Wheat	Plant	Leaf	No	-29.2548	-3.78529
11	Wheat	Plant	Leaf	No	-31.9116	-2.3021
12	Wheat	Plant	Leaf	No	-31.2785	3.42269
13	Wheat	Plant	Leaf	No	-31.7755	-1.13753
14	Wheat	Plant	Leaf	No	-31.5681	-1.76194
15	Wheat	Plant	Leaf	No	-30.4317	-2.35817
1	Wheat	Aphid	Soft	Yes	-30.8033	-3.72922
2	Wheat	Aphid	Soft	Yes	-30.5655	-3.15749
3	Wheat	Aphid	Soft	Yes	-30.2842	-2.73365
4	Wheat	Aphid	Soft	Yes	-30.5307	-2.54508
5	Wheat	Aphid	Soft	Yes	-30.4464	-2.07639
6	Wheat	Aphid	Soft	Yes	-30.3667	-3.03558
7	Wheat	Aphid	Soft	Yes	-30.0912	-2.42889
8	Wheat	Aphid	Soft	Yes	-30.37	-3.31702
9	Wheat	Aphid	Soft	Yes	-30.3959	-3.17946
10	Wheat	Aphid	Soft	Yes	-30.3057	-2.47579
11	Wheat	Aphid	Soft	Yes	-30.4771	-3.65707
12	Wheat	Aphid	Soft	Yes	-30.411	-4.86457
13	Wheat	Aphid	Soft	Yes	-30.3541	-3.37014
14	Wheat	Aphid	Soft	Yes	-30.0458	-4.24244
15	Wheat	Aphid	Soft	Yes	-30.7971	-4.67393
1	Wheat	Hoverfly	Soft	Yes	-30.4011	-0.7318
2	Wheat	Hoverfly	Soft	Yes	-30.4721	-1.01369
3	Wheat	Hoverfly	Soft	Yes	-30.5082	-1.75755
4	Wheat	Hoverfly	Soft	Yes	-30.3322	-0.810577
5	Wheat	Hoverfly	Soft	Yes	-30.6007	-2.04691
6	Wheat	Hoverfly	Soft	Yes	-30.6205	-0.0471072
7	Wheat	Hoverfly	Soft	Yes	-30.6986	-1.51086
8	Wheat	Hoverfly	Soft	Yes	-30.4465	-1.04115
9	Wheat	Hoverfly	Soft	Yes	-30.6703	-0.996733
10	Wheat	Hoverfly	Soft	Yes	-30.1352	-1.96836
11	Wheat	Hoverfly	Soft	Yes	-30.4964	-1.3901
12	Wheat	Hoverfly	Soft	Yes	-30.3473	-0.746186
13	Wheat	Hoverfly	Soft	Yes	-30.1861	-1.54015
14	Wheat	Hoverfly	Soft	Yes	-30.6591	-0.684565
15	Wheat	Hoverfly	Soft	Yes	-30.2595	-0.500127
1	Wheat	Diplazon	Whole	Yes	-30.7616	1.56114
2	Wheat	Diplazon	Whole	Yes	-30.3744	2.08511
3	Wheat	Diplazon	Whole	Yes	-30.2499	1.52536
4	Wheat	Diplazon	Whole	Yes	-30.1671	1.83226
5	Wheat	Diplazon	Whole	Yes	-30.0376	1.97998
6	Wheat	Diplazon	Whole	Yes	-30.1254	1.70719
7	Wheat	Diplazon	Whole	Yes	-30.3857	2.89444
8	Wheat	Diplazon	Whole	Yes	-30.6161	1.97958
9	Wheat	Diplazon	Whole	Yes	-30.1478	2.52835
10	Wheat	Diplazon	Whole	Yes	-29.9802	3.11832
1	Maize	Plant	Leaf	No	-13.5658	2.98166
2	Maize	Plant	Leaf	No	-14.4228	-0.000242554
3	Maize	Plant	Leaf	No	-13.5511	3.37248
4	Maize	Plant	Leaf	No	-14.2781	3.76262
5	Maize	Plant	Leaf	No	-13.6436	4.74443
6	Maize	Plant	Leaf	No	-13.993	1.00127
7	Maize	Plant	Leaf	No	-13.8543	-2.33506
8	Maize	Plant	Leaf	No	-13.7528	-2.81346
9	Maize	Plant	Leaf	No	-14.0471	3.15487
10	Maize	Plant	Leaf	No	-13.9935	2.49937
11	Maize	Plant	Leaf	No	-14.2906	1.35191
12	Maize	Plant	Leaf	No	-13.5699	1.98138
13	Maize	Plant	Leaf	No	-14.4035	-0.00356291
14	Maize	Plant	Leaf	No	-13.9501	-0.680507
15	Maize	Plant	Leaf	No	-14.3495	0.624261
1	Maize	Aphid	Soft	Yes	-11.265	3.26329
2	Maize	Aphid	Soft	Yes	-12.0067	2.42581
3	Maize	Aphid	Soft	Yes	-11.6418	1.81433
4	Maize	Aphid	Soft	Yes	-12.4637	1.75427
5	Maize	Aphid	Soft	Yes	-12.3672	1.86454
6	Maize	Aphid	Soft	Yes	-11.9202	1.46259
7	Maize	Aphid	Soft	Yes	-12.2538	2.91541
8	Maize	Aphid	Soft	Yes	-11.9427	2.95226
9	Maize	Aphid	Soft	Yes	-12.3385	2.04833
10	Maize	Aphid	Soft	Yes	-12.3829	1.83861
11	Maize	Aphid	Soft	Yes	-12.0683	2.56405
12	Maize	Aphid	Soft	Yes	-11.8203	2.81355
13	Maize	Aphid	Soft	Yes	-11.9322	3.35403
14	Maize	Aphid	Soft	Yes	-12.226	2.53303
15	Maize	Aphid	Soft	Yes	-11.9073	2.85979
1	Maize	Hoverfly	Soft	Yes	-13.0062	4.13749
2	Maize	Hoverfly	Soft	Yes	-12.8267	4.15804
3	Maize	Hoverfly	Soft	Yes	-12.698	3.96654
4	Maize	Hoverfly	Soft	Yes	-12.7443	3.95236
5	Maize	Hoverfly	Soft	Yes	-12.8347	4.24007
6	Maize	Hoverfly	Soft	Yes	-12.441	4.27543
7	Maize	Hoverfly	Soft	Yes	-12.8716	4.01951
8	Maize	Hoverfly	Soft	Yes	-13.1122	5.0538
9	Maize	Hoverfly	Soft	Yes	-12.6525	3.46591
10	Maize	Hoverfly	Soft	Yes	-12.7256	3.06319
11	Maize	Hoverfly	Soft	Yes	-12.4938	3.38917
12	Maize	Hoverfly	Soft	Yes	-12.5839	3.34606
13	Maize	Hoverfly	Soft	Yes	-12.8099	4.12698
14	Maize	Hoverfly	Soft	Yes	-12.5092	3.43237
15	Maize	Hoverfly	Soft	Yes	-12.1303	4.50219
1	Wheat.Maize	Hoverfly	Soft	Yes	-20.6369	2.23762
2	Wheat.Maize	Hoverfly	Soft	Yes	-20.9823	1.52404
3	Wheat.Maize	Hoverfly	Soft	Yes	-21.2306	2.48829
4	Wheat.Maize	Hoverfly	Soft	Yes	-21.3491	1.18676
5	Wheat.Maize	Hoverfly	Soft	Yes	-21.4508	1.30364
6	Wheat.Maize	Hoverfly	Soft	Yes	-20.4815	2.35557
7	Wheat.Maize	Hoverfly	Soft	Yes	-22.3997	1.66185
8	Wheat.Maize	Hoverfly	Soft	Yes	-22.9417	0.361946
9	Wheat.Maize	Hoverfly	Soft	Yes	-20.3914	1.90775
10	Wheat.Maize	Hoverfly	Soft	Yes	-20.3809	1.89349
11	Wheat.Maize	Hoverfly	Soft	Yes	-20.3395	1.4562
12	Wheat.Maize	Hoverfly	Soft	Yes	-20.877	1.59606
13	Wheat.Maize	Hoverfly	Soft	Yes	-20.5291	1.03526
14	Wheat.Maize	Hoverfly	Soft	Yes	-21.608	1.04647
15	Wheat.Maize	Hoverfly	Soft	Yes	-20.7123	0.621287
1	Wheat.Maize	Diplazon	Whole	Yes	-19.6309	3.88764
2	Wheat.Maize	Diplazon	Whole	Yes	-20.9849	4.53648
3	Wheat.Maize	Diplazon	Whole	Yes	-19.834	4.78101
4	Wheat.Maize	Diplazon	Whole	Yes	-21.7099	4.39781
5	Wheat.Maize	Diplazon	Whole	Yes	-21.6517	4.37303
6	Wheat.Maize	Diplazon	Whole	Yes	-20.2175	4.22334
7	Wheat.Maize	Diplazon	Whole	Yes	-21.7718	3.9853
1	Nettle	Plant	Leaf	No	-28.1936	2.13226
2	Nettle	Plant	Leaf	No	-28.5823	1.49295
3	Nettle	Plant	Leaf	No	-27.9452	1.28375
4	Nettle	Plant	Leaf	No	-27.6649	1.52345
5	Nettle	Plant	Leaf	No	-28.2978	2.11686
6	Nettle	Plant	Leaf	No	-27.5422	1.69134
7	Nettle	Plant	Leaf	No	-28.5826	3.36797
8	Nettle	Plant	Leaf	No	-27.5968	3.76928
9	Nettle	Plant	Leaf	No	-28.0974	2.43388
10	Nettle	Plant	Leaf	No	-28.8739	1.67739
11	Nettle	Plant	Leaf	No	-27.3258	3.26055
12	Nettle	Plant	Leaf	No	-28.9214	3.12749
13	Nettle	Plant	Leaf	No	-28.2583	0.518078
14	Nettle	Plant	Leaf	No	-26.6969	1.24417
15	Nettle	Plant	Leaf	No	-28.7075	2.53453
1	Nettle	Aphid	Soft	Yes	-26.1135	3.07438
2	Nettle	Aphid	Soft	Yes	-26.9469	2.98455
3	Nettle	Aphid	Soft	Yes	-26.9234	3.63581
4	Nettle	Aphid	Soft	Yes	-25.842	3.54027
5	Nettle	Aphid	Soft	Yes	-26.0911	3.41962
6	Nettle	Aphid	Soft	Yes	-26.8871	2.75553
7	Nettle	Aphid	Soft	Yes	-25.1555	3.66924
8	Nettle	Aphid	Soft	Yes	-24.8743	4.56307
9	Nettle	Aphid	Soft	Yes	-25.9945	4.01132
10	Nettle	Aphid	Soft	Yes	-26.7318	3.44646
11	Nettle	Aphid	Soft	Yes	-26.2059	3.88466
12	Nettle	Aphid	Soft	Yes	-26.2163	3.76864
13	Nettle	Aphid	Soft	Yes	-26.0783	3.57748
14	Nettle	Aphid	Soft	Yes	-26.5906	3.26852
15	Nettle	Aphid	Soft	Yes	-26.3985	3.55173
1	Nettle	Hoverfly	Soft	Yes	-25.4059	6.98987
2	Nettle	Hoverfly	Soft	Yes	-24.8777	6.07761
3	Nettle	Hoverfly	Soft	Yes	-25.0462	5.96046
4	Nettle	Hoverfly	Soft	Yes	-25.0517	6.18313
5	Nettle	Hoverfly	Soft	Yes	-24.9458	6.51953
6	Nettle	Hoverfly	Soft	Yes	-25.1197	6.5592
7	Nettle	Hoverfly	Soft	Yes	-24.9846	6.36556
1	Nettle	Diplazon	Whole	Yes	-25.1774	7.76255
2	Nettle	Diplazon	Whole	Yes	-24.3243	6.66818
3	Nettle	Diplazon	Whole	Yes	-25.1661	7.54267
4	Nettle	Diplazon	Whole	Yes	-24.6495	8.38274
5	Nettle	Diplazon	Whole	Yes	-24.305	8.26299
6	Nettle	Diplazon	Whole	Yes	-24.3985	7.9216
